# Supplementary material for: Integrative pigGTEx resource with GWAS reveals genetic mechanism underlying semen quality in boars
Source: J Anim Sci Biotechnol. 2025 Jul 21;16:105. doi: 10.1186/s40104-025-01237-2 (PMC12278574; doi:10.1186/s40104-025-01237-2)
Supplement: Supplementary file 1 — Additional file 1: Table S1. Descriptive statistics, heritability, and repeatability estimates for 11 semen traits in duroc boars. Table S2. The lambda for 11 semen traits. Table S3. The independent variants for 11 semen traits through GCTA-COJO conditional analysis. Table S4. The summary statistics for validation population in Duroc boars. Table S5. The significant enrichment analysis of gene ontology for 11 semen traits. Table S6. The significant enrichment analysis of KEGG pathway for 11 semen traits. Table S7. The significant colocalization genes with PP4 > 0.9 in SPDCD. Table S8. Significant colocalization genes with PP4 > 0.9 in SPPMOT. Table S9. Significant colocalization genes with PP4 > 0.9 in SPTACOIL. Table S10. The PheWAS analysis of rs341819301. Table S11. The significantly associated gene list from gene-based association analysis in SPMOT. Table S12. The significantly associated gene list from single-tissue TWAS analysis in SPMOT. Table S13. Significant colocalization genes with PP4 > 0.9 in SPMOT. Table S14. The PheWAS analysis of rs322211455. [file 40104_2025_1237_MOESM1_ESM.xlsx]

## Sheet: Table S1
Table S1 Descriptive statistics, heritability, and repeatability estimates for 11 semen traits in duroc boars
Trait	unit	n	N	Mean	SD	Min	Max	CV	Heritability±SE	Repeatability
SPDMR	%	3604	163140	1.89	1.18	0	5	62.43	0.204(0.018)	0.414
SPTACOIL	%	3604	194131	0.62	0.95	0	5.3	93.23	0.143(0.014)	0.343
SEMVOL	mL	3604	194328	153.83	60.84	50	633.7	39.55	0.205(0.013)	0.284
SPCON	106/mL	3604	189205	488.84	192.4	10	1000	39.36	0.196(0.014)	0.565
SPTABEND	%	3604	181392	1.22	1.31	0	5	107.46	0.206(0.017)	0.411
SPFCOUNT	106	3604	164116	61599.9	27132.9	170.1	337731	44.05	0.343(0.015)	0.509
SPNR	%	3604	172765	92.55	4.26	79.9	100	4.6	0.095(0.013)	0.328
SPMOT	%	3604	196667	91.39	6.62	72	100	5.28	0.185(0.019)	0.586
SPPMOT	%	3604	135104	64.33	14.6	25.9	100	22.7	0.138(0.017)	0.469
SPPCD	%	3604	197135	3.06	2.98	0	41.6	97.39	0.198(0.013)	0.619
SPDCD	%	3604	197159	4.52	3.89	0	50.2	86.06	0.137(0.000)	0.292

## Sheet: Table S2
Table S2 The lambda for 11 semen traits
Trait	lambda
SEMVOL	0.912
SPCON	0.928
SPDMR	0.913
SPFCOUNT	0.966
SPMOT	0.961
SPNR	0.953
SPPCD	0.906
SPDCD	0.924
SPPMOT	0.909
SPTACOIL	0.913
SPTABEND	0.974

## Sheet: Table S3
Table S3 The independent variants for 11 semen traits through GCTA-COJO conditional analysis
Chr	rs ID	bp	refA	freq	b	se	p	n	freq_geno	bJ	bJ_se	pJ	LD_r	trait
3	rs330419597	122431352	C	0.107381	-0.644938	0.106969	1.64768e-09	4459.97	0.107381	-0.644938	0.107392	1.90801e-09	0	SPPCD
6	rs340602886	44048651	A	0.301609	0.491016	0.0761782	1.15126e-10	3992.8	0.301609	0.645951	0.0797053	5.30783e-16	-0.292797	SPPCD
9	rs788673257	11621913	C	0.102941	-0.66938	0.0976224	7.04063e-12	5556.22	0.102941	-0.66938	0.0980258	8.57417e-12	0	SPPCD
9	rs81248795	124421721	G	0.312986	-0.400181	0.0641685	4.4773e-10	5530.57	0.312986	-0.400181	0.064388	5.12745e-10	0	SPPCD
11	rs337663883	76975727	C	0.373751	0.368294	0.062684	4.21806e-09	5327.25	0.373751	0.368294	0.0628809	4.71278e-09	0	SPPCD
13	rs1109440499	208289747	C	0.437292	-0.453386	0.0654943	4.4366e-12	4624.06	0.437292	-0.453386	0.0658258	5.6714e-12	0	SPPCD
15	rs323035990	59939761	C	0.0837958	0.614235	0.110037	2.37663e-08	5273.53	0.0837958	0.614235	0.110351	2.6038e-08	0	SPPCD
9	rs334068387	124420341	G	0.257908	-0.12222	0.0223095	4.29229e-08	5319.94	0.257908	-0.12222	0.0223703	4.66821e-08	0	SPTACOIL
10	rs319824241	31908556	A	0.387902	0.13467	0.021863	7.28728e-10	4452.67	0.387902	0.19799	0.0237165	6.9302e-17	0.40238	SPTACOIL
7	rs1112922792	21334316	C	0.303829	0.782014	0.137035	1.15205e-08	3156.1	0.303829	0.782014	0.137719	1.36002e-08	0	SPMOT
4	4_11206803_G_A	11206803	A	0.0561876	-51.3655	8.96046	9.8983e-09	5771.89	0.0561876	-51.3655	8.98516	1.08609e-08	0	SPCON
4	4_11206803_G_A	11206803	A	0.0561876	17.1685	2.95557	6.28987e-09	5833.16	0.0561876	17.1685	2.96385	6.92936e-09	0	SEMVOL
9	rs333768932	11720148	T	0.11515	12.4286	2.13054	5.42621e-09	5842.28	0.11515	12.4286	2.13655	5.98688e-09	0	SEMVOL
9	rs706273754	123641076	A	0.402469	8.70598	1.38038	2.84598e-10	5891.21	0.402469	8.70598	1.38492	3.25144e-10	0	SEMVOL
11	11_76551614_C_A	76551614	A	0.416482	9.15951	1.41743	1.03291e-10	5524.56	0.416482	9.15951	1.42265	1.20781e-10	0	SEMVOL
10	rs343734222	31651863	C	0.477664	-0.198612	0.0318649	4.57762e-10	4830.77	0.477664	-0.198612	0.0319895	5.34368e-10	0	SPTABEND
10	rs331294907	31927346	C	0.355993	-0.854147	0.138548	7.04877e-10	4348.95	0.355993	-1.32183	0.152498	4.40314e-18	0.431337	SPDCD
10	rs319824241	31908556	A	0.387902	3.57134	0.482268	1.30853e-13	4496.55	0.387902	4.99115	0.524565	1.81998e-21	0.40238	SPPMOT
9	rs788673257	11621913	C	0.102941	5008.36	879.864	1.25414e-08	5589.86	0.102941	5008.36	882.332	1.37658e-08	0	SPFCOUNT

## Sheet: Table S4
Table S4 The summary statistics for validation population in duroc boars
Breed	Trait	Sample size	Number of records	GWAS_SNP_number
DD	SPCON	2000	226209	10387595
DD	SPMOT	2000	226209	10387595

## Sheet: Table S5
Table S5 The significant enrichment analysis of gene ontology for 11 semen traits
Term	Database	ID	Input number	Background number	P-Value	Corrected P-Value	Input	Hyperlink
metal ion binding	Gene Ontology	GO:0046872	9	915	2.08692e-06	0.000348515	SIRT2|ZSCAN16|ZNF165|ZSCAN9|ZKSCAN4|ZSCAN26|ZSCAN12|ZSCAN31|ZSCAN23	http://amigo.geneontology.org/amigo/term/GO:0046872
guanyl-nucleotide exchange factor activity	Gene Ontology	GO:0005085	2	83	0.00552768	0.0953668	RINL|MCF2L	http://amigo.geneontology.org/amigo/term/GO:0005085
nucleus	Gene Ontology	GO:0005634	9	2706	0.0068263	0.0953668	SIRT2|PGBD1|ZSCAN16|ZNF165|ZSCAN9|PCBP3|ZSCAN12|ZSCAN31|ZSCAN23	http://amigo.geneontology.org/amigo/term/GO:0005634
equilibrioception	Gene Ontology	GO:0050957	1	5	0.00781188	0.0953668	MYO7A	http://amigo.geneontology.org/amigo/term/GO:0050957
dipeptidyl-peptidase activity	Gene Ontology	GO:0008239	1	5	0.00781188	0.0953668	PRSS16	http://amigo.geneontology.org/amigo/term/GO:0008239
microtubule nucleation by interphase microtubule organizing center	Gene Ontology	GO:0051415	1	5	0.00781188	0.0953668	TUBGCP3	http://amigo.geneontology.org/amigo/term/GO:0051415
solute:proton antiporter activity	Gene Ontology	GO:0015299	1	6	0.00910808	0.0953668	TMCO3	http://amigo.geneontology.org/amigo/term/GO:0015299
collagen type IV trimer	Gene Ontology	GO:0005587	1	6	0.00910808	0.0953668	COL4A2	http://amigo.geneontology.org/amigo/term/GO:0005587

## Sheet: Table S6
Table S6 The significant enrichment analysis of KEGG pathway for 11 semen traits
Term	Database	ID	Input number	Background number	P-Value	Corrected P-Value	Input	Hyperlink
Protein digestion and absorption	KEGG PATHWAY	ssc04974	3	86	0.000214618	0.0179206	COL18A1|COL4A2|COL4A1	http://www.genome.jp/kegg-bin/show_pathway?ssc04974/ssc:100624675%09red/ssc:100515336%09red/ssc:100153454%09red
Focal adhesion	KEGG PATHWAY	ssc04510	3	194	0.00215369	0.0953668	PAK1|COL4A1|COL4A2	http://www.genome.jp/kegg-bin/show_pathway?ssc04510/ssc:100515336%09red/ssc:100153454%09red/ssc:100525766%09red
ECM-receptor interaction	KEGG PATHWAY	ssc04512	2	84	0.00565467	0.0953668	COL4A2|COL4A1	http://www.genome.jp/kegg-bin/show_pathway?ssc04512/ssc:100515336%09red/ssc:100153454%09red
Amoebiasis	KEGG PATHWAY	ssc05146	2	91	0.00658082	0.0953668	COL4A2|COL4A1	http://www.genome.jp/kegg-bin/show_pathway?ssc05146/ssc:100515336%09red/ssc:100153454%09red
Small cell lung cancer	KEGG PATHWAY	ssc05222	2	91	0.00658082	0.0953668	COL4A2|COL4A1	http://www.genome.jp/kegg-bin/show_pathway?ssc05222/ssc:100515336%09red/ssc:100153454%09red
AGE-RAGE signaling pathway in diabetic complications	KEGG PATHWAY	ssc04933	2	100	0.00786581	0.0953668	COL4A2|COL4A1	http://www.genome.jp/kegg-bin/show_pathway?ssc04933/ssc:100515336%09red/ssc:100153454%09red
T cell receptor signaling pathway	KEGG PATHWAY	ssc04660	2	106	0.00878023	0.0953668	NFKBIB|PAK1	http://www.genome.jp/kegg-bin/show_pathway?ssc04660/ssc:100525766%09red/ssc:100621111%09red
Relaxin signaling pathway	KEGG PATHWAY	ssc04926	2	129	0.0126994	0.0953668	COL4A2|COL4A1	http://www.genome.jp/kegg-bin/show_pathway?ssc04926/ssc:100515336%09red/ssc:100153454%09red
Chemokine signaling pathway	KEGG PATHWAY	ssc04062	2	177	0.0228517	0.110314	NFKBIB|PAK1	http://www.genome.jp/kegg-bin/show_pathway?ssc04062/ssc:100525766%09red/ssc:100621111%09red
Ras signaling pathway	KEGG PATHWAY	ssc04014	2	229	0.0365366	0.115081	PAK1|RASA3	http://www.genome.jp/kegg-bin/show_pathway?ssc04014/ssc:100525766%09red/ssc:100519683%09red
Pentose phosphate pathway	KEGG PATHWAY	ssc00030	1	28	0.0372119	0.115081	GPI	http://www.genome.jp/kegg-bin/show_pathway?ssc00030/ssc:397602%09red
Hippo signaling pathway - multiple species	KEGG PATHWAY	ssc04392	1	28	0.0372119	0.115081	PAK1	http://www.genome.jp/kegg-bin/show_pathway?ssc04392/ssc:100525766%09red
Starch and sucrose metabolism	KEGG PATHWAY	ssc00500	1	33	0.0434903	0.1231	GPI	http://www.genome.jp/kegg-bin/show_pathway?ssc00500/ssc:397602%09red

## Sheet: Table S7-9
Table S7 The significant colocalization genes with PP4 > 0.9 in SPDCD
	snp	V.df1	z.df1	r.df1	lABF.df1	V.df2	z.df2	r.df2	lABF.df2	internal.sum.lABF	SNP.PP.H4	tissue_gene
1	10_32878633_A_G	0.000821902	4.22302	0.964758	6.92993	0.000449044	1.66458	0.980433	-0.608643	6.32129	0.939104	Adipose_ENSSSCG00000011004
2	10_32878633_A_G	0.000821902	4.22302	0.964758	6.92993	0.000449044	1.22248	0.980433	-1.23434	5.69559	0.94032	Adipose_ENSSSCG00000030408
3	10_32878633_A_G	0.000821902	4.22302	0.964758	6.92993	0.000895418	2.05435	0.961727	0.397905	7.32784	0.970927	Blastocyst_ENSSSCG00000030408
4	10_31929906_T_G	0.000612981	5.67086	0.973479	13.838	0.000217871	3.39113	0.99041	3.37122	17.2092	0.943519	Blood_ENSSSCG00000010987
5	10_31929906_T_G	0.000612981	5.67086	0.973479	13.838	0.000210554	2.96323	0.990729	2.00925	15.8472	0.971277	Brain_ENSSSCG00000024384
6	10_32878633_A_G	0.000821902	4.22302	0.964758	6.92993	0.000699837	0.553584	0.969834	-1.60192	5.32801	0.901866	Duodenum_ENSSSCG00000030408
7	10_32878633_A_G	0.000821902	4.22302	0.964758	6.92993	0.000962839	1.72725	0.958963	-0.166165	6.76377	0.916104	Embryo_ENSSSCG00000030408
8	10_32878633_A_G	0.000821902	4.22302	0.964758	6.92993	0.000962839	2.00713	0.958963	0.334979	7.26491	0.931379	Embryo_ENSSSCG00000011004
9	10_31929906_T_G	0.000612981	5.67086	0.973479	13.838	0.000209901	3.93468	0.990757	5.32733	19.1653	0.975867	Frontal_cortex_ENSSSCG00000035132
10	10_31929906_T_G	0.000612981	5.67086	0.973479	13.838	0.000212423	3.21586	0.990647	2.78647	16.6244	0.918623	Heart_ENSSSCG00000035132
11	10_31929906_T_G	0.000612981	5.67086	0.973479	13.838	0.000209972	2.98077	0.990754	2.05963	15.8976	0.92172	Kidney_ENSSSCG00000010974
12	10_31929906_T_G	0.000612981	5.67086	0.973479	13.838	0.000237295	2.4135	0.989564	0.600861	14.4388	0.928338	Lymph_node_ENSSSCG00000021761
13	10_32384913_C_T	0.00335014	2.15568	0.870401	1.0007	0.000323083	6.07759	0.985844	16.0783	17.079	0.930526	Muscle_ENSSSCG00000010969
14	10_31929906_T_G	0.000612981	5.67086	0.973479	13.838	0.000211494	3.36443	0.990688	3.26876	17.1067	0.973134	Muscle_ENSSSCG00000037000
15	10_31929906_T_G	0.000612981	5.67086	0.973479	13.838	0.000211494	6.02494	0.990688	15.6427	29.4807	0.940601	Muscle_ENSSSCG00000024384
16	10_31929906_T_G	0.000612981	5.67086	0.973479	13.838	0.000211494	3.63003	0.990688	4.189	18.027	0.911639	Muscle_ENSSSCG00000010987
17	10_32878633_A_G	0.000821902	4.22302	0.964758	6.92993	0.000536917	1.87086	0.976693	-0.170241	6.75969	0.971923	Muscle_ENSSSCG00000030408
18	10_32878633_A_G	0.000821902	4.22302	0.964758	6.92993	0.000849002	1.91013	0.963639	0.100833	7.03076	0.96393	Ovary_ENSSSCG00000011004
19	10_32878633_A_G	0.000821902	4.22302	0.964758	6.92993	0.000382795	2.08888	0.983271	0.09989	7.02982	0.924545	Placenta_ENSSSCG00000011004
20	10_31929906_T_G	0.000612981	5.67086	0.973479	13.838	0.000213245	2.76994	0.990611	1.46614	15.3041	0.955785	Small_intestine_ENSSSCG00000039950
21	10_32878633_A_G	0.000821902	4.22302	0.964758	6.92993	0.000539098	4.84888	0.976601	9.60324	16.5332	0.946928	Small_intestine_ENSSSCG00000010999
22	10_32878633_A_G	0.000821902	4.22302	0.964758	6.92993	0.000539098	1.86458	0.976601	-0.179874	6.75006	0.931103	Small_intestine_ENSSSCG00000011004
23	10_32878633_A_G	0.000821902	4.22302	0.964758	6.92993	0.000895418	2.01714	0.961727	0.325065	7.255	0.977139	Testis_ENSSSCG00000030408
Table S8 Significant colocalization genes with PP4 > 0.9 in SPPMOT
	snp	V.df1	z.df1	r.df1	lABF.df1	V.df2	z.df2	r.df2	lABF.df2	internal.sum.lABF	SNP.PP.H4	tissue_gene
1	10_32200839_G_A	0.00163238	5.41406	0.932357	12.3179	0.00102018	2.32446	0.956625	1.01543	13.3333	0.998524	Adipose_ENSSSCG00000010994
2	10_32132247_T_C	0.00123568	5.39356	0.94794	12.3104	0.000709959	4.16267	0.969411	6.65533	18.9657	0.904615	Blastocyst_ENSSSCG00000026087
3	10_31929906_T_G	0.000612981	5.9918	0.973479	15.6599	0.000781542	1.24239	0.966431	-0.951213	14.7087	0.943654	Blastomere_ENSSSCG00000022760
4	10_31929906_T_G	0.000612981	5.9918	0.973479	15.6599	0.000781542	0.586313	0.966431	-1.53096	14.1289	0.920963	Blastomere_ENSSSCG00000039950
5	10_32200839_G_A	0.00163238	5.41406	0.932357	12.3179	0.000721531	0.197074	0.968928	-1.71691	10.601	0.987122	Blastomere_ENSSSCG00000010994
6	10_31929906_T_G	0.000612981	5.9918	0.973479	15.6599	0.000217871	1.62762	0.99041	-1.01164	14.6482	0.914892	Blood_ENSSSCG00000022760
7	10_32143344_T_C	0.00122116	5.23813	0.94852	11.5295	0.000372377	5.25518	0.983719	11.5247	23.0542	0.978506	Blood_ENSSSCG00000040707
8	10_32143344_T_C	0.00122116	5.23813	0.94852	11.5295	0.000372377	9.58933	0.983719	43.1702	54.6996	0.998284	Blood_ENSSSCG00000010968
9	10_31929906_T_G	0.000612981	5.9918	0.973479	15.6599	0.000217871	3.39113	0.99041	3.37122	19.0311	0.95729	Blood_ENSSSCG00000010987
10	10_31929906_T_G	0.000612981	5.9918	0.973479	15.6599	0.000210554	4.0443	0.990729	5.76193	21.4218	0.968048	Brain_ENSSSCG00000034203
11	10_32200839_G_A	0.00163238	5.41406	0.932357	12.3179	0.000855541	0.702506	0.963369	-1.41571	10.9022	0.969305	Brain_ENSSSCG00000010994
12	10_31929906_T_G	0.000612981	5.9918	0.973479	15.6599	0.000318833	2.60027	0.986028	1.19813	16.858	0.964595	Cartilage_ENSSSCG00000022760
13	10_31929906_T_G	0.000612981	5.9918	0.973479	15.6599	0.000318833	1.46119	0.986028	-1.08271	14.5772	0.916222	Cartilage_ENSSSCG00000039950
14	10_32200839_G_A	0.00163238	5.41406	0.932357	12.3179	0.000908477	0.00881743	0.96119	-1.6245	10.6934	0.985905	Cartilage_ENSSSCG00000010994
15	10_32200839_G_A	0.00163238	5.41406	0.932357	12.3179	0.00075974	0.0212946	0.967337	-1.71053	10.6074	0.983034	Colon_ENSSSCG00000010994
16	10_32135987_A_G	0.00122559	5.34057	0.948343	12.0426	0.000360034	4.28076	0.984251	6.94267	18.9853	0.912145	Fetal_thymus_ENSSSCG00000035132
17	10_31929906_T_G	0.000612981	5.9918	0.973479	15.6599	0.000209901	3.4585	0.990757	3.58338	19.2433	0.942248	Frontal_cortex_ENSSSCG00000034203
18	10_31929906_T_G	0.000612981	5.9918	0.973479	15.6599	0.000209901	1.94037	0.990757	-0.476837	15.183	0.937616	Frontal_cortex_ENSSSCG00000039950
19	10_31929906_T_G	0.000612981	5.9918	0.973479	15.6599	0.000209901	3.93468	0.990757	5.32733	20.9872	0.935221	Frontal_cortex_ENSSSCG00000035132
20	10_32200839_G_A	0.00163238	5.41406	0.932357	12.3179	0.000550598	0.111134	0.976113	-1.86119	10.4567	0.926537	Frontal_cortex_ENSSSCG00000010994
21	10_31929906_T_G	0.000612981	5.9918	0.973479	15.6599	0.000212423	1.8664	0.990647	-0.610613	15.0493	0.923643	Heart_ENSSSCG00000039950
22	10_31929906_T_G	0.000612981	5.9918	0.973479	15.6599	0.000236097	1.08396	0.989616	-1.70235	13.9575	0.906808	Jejunum_ENSSSCG00000039950
23	10_32200839_G_A	0.00163238	5.41406	0.932357	12.3179	0.000770166	0.240697	0.966903	-1.67615	10.6417	0.983108	Large_intestine_ENSSSCG00000010994
24	10_31929906_T_G	0.000612981	5.9918	0.973479	15.6599	0.000216454	1.43295	0.990471	-1.30985	14.35	0.930819	Lung_ENSSSCG00000039950
25	10_32200839_G_A	0.00163238	5.41406	0.932357	12.3179	0.00080096	1.20054	0.965625	-0.989342	11.3286	0.934548	Lung_ENSSSCG00000010994
26	10_32200839_G_A	0.00163238	5.41406	0.932357	12.3179	0.000712852	0.687981	0.969291	-1.5122	10.8057	0.990639	Lymph_node_ENSSSCG00000010994
27	10_31929906_T_G	0.000612981	5.9918	0.973479	15.6599	0.000211494	1.88872	0.990688	-0.571192	15.0887	0.958184	Muscle_ENSSSCG00000022760
28	10_31929906_T_G	0.000612981	5.9918	0.973479	15.6599	0.000211494	6.02494	0.990688	15.6427	31.3026	0.997495	Muscle_ENSSSCG00000024384
29	10_32200839_G_A	0.00163238	5.41406	0.932357	12.3179	0.00107465	0.175437	0.954415	-1.5294	10.7885	0.900128	Ovary_ENSSSCG00000010994
30	10_31929906_T_G	0.000612981	5.9918	0.973479	15.6599	0.000237226	1.72156	0.989567	-0.814949	14.8449	0.91934	Pituitary_ENSSSCG00000034203
31	10_32200839_G_A	0.00163238	5.41406	0.932357	12.3179	0.000457692	0.575185	0.980064	-1.79549	10.5224	0.988329	Pituitary_ENSSSCG00000010994
32	10_32200839_G_A	0.00163238	5.41406	0.932357	12.3179	0.000970065	1.47692	0.958668	-0.547498	11.7704	0.992238	Placenta_ENSSSCG00000010994
33	10_31929906_T_G	0.000612981	5.9918	0.973479	15.6599	0.000213245	2.76994	0.990611	1.46614	17.126	0.96914	Small_intestine_ENSSSCG00000039950
34	10_31929906_T_G	0.000612981	5.9918	0.973479	15.6599	0.000416714	1.12677	0.981816	-1.38035	14.2795	0.918808	Synovial_membrane_ENSSSCG00000039950
35	10_31929906_T_G	0.000612981	5.9918	0.973479	15.6599	0.000224512	1.47664	0.99012	-1.22917	14.4307	0.905914	Testis_ENSSSCG00000039950
36	10_31929906_T_G	0.000612981	5.9918	0.973479	15.6599	0.000224512	5.83512	0.99012	14.5475	30.2074	0.912888	Testis_ENSSSCG00000010972
37	10_32200839_G_A	0.00163238	5.41406	0.932357	12.3179	0.000580154	1.18986	0.974864	-1.15163	11.1663	0.992674	Testis_ENSSSCG00000010994
Table S9 Significant colocalization genes with PP4 > 0.9 in SPTACOIL
	snp	V.df1	z.df1	r.df1	lABF.df1	V.df2	z.df2	r.df2	lABF.df2	internal.sum.lABF	SNP.PP.H4	tissue_gene
1	10_32200839_G_A	0.00163238	4.68494	0.932357	8.88522	0.00102018	2.32446	0.956625	1.01543	9.90066	0.940571	Adipose_ENSSSCG00000010994
2	10_31330533_A_G	0.000652404	4.60821	0.971821	8.53399	0.000452325	4.9835	0.980293	10.2095	18.7435	0.982338	Blastocyst_ENSSSCG00000010973
3	10_31330533_A_G	0.000652404	4.60821	0.971821	8.53399	0.000502559	1.42194	0.978152	-0.922948	7.61105	0.941552	Blastomere_ENSSSCG00000010960
4	10_32143344_T_C	0.00122116	4.14509	0.94852	6.66536	0.000372377	9.58933	0.983719	43.1702	49.8355	0.953524	Blood_ENSSSCG00000010968
5	10_32384913_C_T	0.00335014	1.44886	0.870401	-0.108082	0.000323083	6.07759	0.985844	16.0783	15.9702	0.90373	Muscle_ENSSSCG00000010969
6	10_32187183_G_A	0.00155261	1.57709	0.935449	-0.206816	0.00103851	8.49563	0.95588	32.9353	32.7285	0.935404	Muscle_ENSSSCG00000010972
7	10_31929906_T_G	0.000612981	4.83606	0.973479	9.56871	0.000211494	6.02494	0.990688	15.6427	25.2114	0.989538	Muscle_ENSSSCG00000024384
8	10_32881994_G_A	0.000630549	1.81213	0.97274	-0.204006	0.000253294	9.42367	0.988868	41.6595	41.4555	0.901168	Muscle_ENSSSCG00000010994

## Sheet: Table S10
Table S10 The PheWAS analysis of rs341819301
traitFull	categorySub	categoryMain	studySymbol	pvalue
Teat number	Reproductive organs	Reproduction	D_TNUM	0.00111
Number born of healthy pigs	Litter	Reproduction	M_NBH	0.00252
Loin muscle depth	Anatomy	Meat and carcass	Y_LMDEP	0.00838
Backfat thickness	Fatness	Meat and carcass	L_BFT	0.0089
Number born of healthy pigs	Litter	Reproduction	Y_NBH	0.0108
Lymphocyte count	Immune capacity	Health	S_LYMPH	0.0113
Platelet distribution width	Blood parameters	Health	S_PLDWID	0.013
Triglyceride level	Blood parameters	Health	S_TRIGL	0.0228
Latitude	Geography	Adaptation	LAT	0.0269
Head conformation	Conformation	Exterior	S_HECONF	0.0327
Red blood cell count	Blood parameters	Health	S_RBC	0.0335
Palmitoleic acid content	Fatty acid content	Meat and carcass	S_FAC16T1	0.0369
Stearic acid content	Fatty acid content	Meat and carcass	S_FAC18T0	0.0441
Total litter weight of piglets born alive (parity 4)	Litter	Reproduction	S_TLWT_BA_P4	0.0497
Feeding time (per day)	Behavioral	Exterior	S_FEEDT	0.0526
Dressing percentage	Anatomy	Meat and carcass	S_DRESSP	0.0526
Number born alive (parity 1)	Litter	Reproduction	S_NBA_P1	0.0555
Total number of born	Litter	Reproduction	L_TNB	0.0557
Hematocrit	Blood parameters	Health	S_HCT	0.0564
Number born of healthy pigs (parity 6)	Litter	Reproduction	S_NBH_P6	0.0578
Number born of stillborn pigs (parity 1)	Litter	Reproduction	S_NBS_P1	0.059
Number born alive	Litter	Reproduction	M_NBA	0.0622
Potential evapotranspiration	Climate	Adaptation	PEVA	0.0639
Total Cholesterol	Blood parameters	Health	S_CHOL_T	0.068
Longitude	Geography	Adaptation	LONG	0.0683
Loin muscle depth	Anatomy	Meat and carcass	M_LMDEP	0.0735
Hemoglobin	Blood parameters	Health	S_HGB	0.08
Total litter weight of piglets born alive (parity 3)	Litter	Reproduction	S_TLWT_BA_P3	0.0862
Lean cuts percentage	Anatomy	Meat and carcass	M_LEANCUTP	0.0977
Gestation days (DRP)	Reproductive	Reproduction	S_GD_DRP	0.103
Total number of born (parity 6)	Litter	Reproduction	S_TNB_P6	0.103
Number of mummified pigs (DRP)	Litter	Reproduction	S_MUMM_DRP	0.114
Number born of deformity pigs	Litter	Reproduction	M_NBD	0.114
Shear force	Texture	Meat and carcass	S_SHEAR	0.118
Vapour pressure	Climate	Adaptation	VAPP	0.123
Interleukin-10 level	Immune capacity	Health	S_IL10	0.128
Number born of healthy pigs	Litter	Reproduction	L_NBH	0.129
Body weight	Growth	Production	D_BW	0.134
Total number of born	Litter	Reproduction	M_TNB	0.137
Ham fat thickness	Fatness	Meat and carcass	S_HFT	0.14
Teat number	Reproductive organs	Reproduction	Y_TNUM	0.14
Days	Growth	Production	L_DAYS	0.142
Number born of healthy pigs (parity 3)	Litter	Reproduction	S_NBH_P3	0.143
Lean cuts percentage (100kg)	Anatomy	Meat and carcass	S_LEANCUTP_100	0.15
Number born of healthy pigs (parity 1)	Litter	Reproduction	S_NBH_P1	0.152
Low density lipoprotein	Blood parameters	Health	S_LDL	0.153
Immunoglobulin G level	Immune capacity	Health	S_IGG	0.156
Number weaned (day 21)	Litter	Reproduction	M_NWEAN_D21	0.156
Days	Growth	Production	Y_DAYS	0.157
pH post morten	pH	Meat and carcass	S_PH	0.158
Average daily gain (30-100kg)	Growth	Production	S_ADG_30T100	0.162
Isothermality	Temperature	Adaptation	ISO	0.165
Total litter weight of piglets (weaning) (DRP)	Litter	Reproduction	S_TLWT_WEANING_DRP	0.167
Loin muscle depth (115kg)	Anatomy	Meat and carcass	S_LMDEP_115	0.17
Number born alive	Litter	Reproduction	Y_NBA	0.171
Immunoglobulin A level	Blood parameters	Health	S_IGA	0.175
Neutrophil percentage	Immune capacity	Health	S_NEUTP	0.177
Precipitation	Precipitation	Adaptation	PRE	0.178
Total litter weight of piglets born alive (parity 2)	Litter	Reproduction	S_TLWT_BA_P2	0.187
Weaning to service interval (DRP)	Reproductive	Reproduction	S_WSI_DRP	0.187
Days (birth-115kg)	Growth	Production	S_DAYS_115	0.189
Sperm motility (DRP)	Reproductive	Reproduction	S_SPMOT_DRP	0.197
Total number of born	Litter	Reproduction	D_TNB	0.198
Cholesterol (meat)	Chemistry	Meat and carcass	S_CHOL_M	0.199
Loin muscle depth	Anatomy	Meat and carcass	L_LMDEP	0.201
Number born of healthy pigs (parity 4)	Litter	Reproduction	S_NBH_P4	0.202
Number born alive (day 21)	Litter	Reproduction	M_NBA_D21	0.204
Number weaned (parity 1)	Litter	Reproduction	S_NWEAN_P1	0.208
Intramuscular fat content	Fatness	Meat and carcass	S_IMF	0.21
Number weaned	Litter	Reproduction	D_NWEAN	0.21
Annual precipitation	Precipitation	Adaptation	APRE	0.22
Globmap leaf area index	Geography	Adaptation	GLAI	0.229
Number born alive (parity 6)	Litter	Reproduction	S_NBA_P6	0.234
Number weaned (parity 6)	Litter	Reproduction	S_NWEAN_P6	0.238
Loin muscle depth (end test)	Anatomy	Meat and carcass	S_LMDEP_ENDTEST	0.243
Sperm abnormality rate (DRP)	Reproductive	Reproduction	S_SPABR_DRP	0.246
Total litter weight of piglets (day 21)	Litter	Reproduction	M_TLWT_D21	0.248
Number weaned	Litter	Reproduction	Y_NWEAN	0.25
Total number of born (parity 2)	Litter	Reproduction	S_TNB_P2	0.254
Myristic acid content	Fatty acid content	Meat and carcass	S_FAC14T0	0.255
Teat number	Reproductive organs	Reproduction	L_TNUM	0.259
Number born of stillborn pigs (DRP)	Litter	Reproduction	S_NBS_DRP	0.26
Precipitation of wettest month	Precipitation	Adaptation	PWEQ	0.26
Margaric acid content	Fatty acid content	Meat and carcass	S_FAC17T0	0.265
Loin muscle area	Anatomy	Meat and carcass	M_LMA	0.27
Mean temperature of driest quarter	Temperature	Adaptation	MTDQ	0.27
Body weight (start test)	Growth	Production	S_BW_STARTTEST	0.285
Days (birth-30kg)	Growth	Production	S_DAYS_30	0.286
Average daily gain	Growth	Production	Y_ADG	0.288
Cortisol (hair)	Blood parameters	Health	S_CORT	0.289
Number born of stillborn pigs	Litter	Reproduction	D_NBS	0.291
Total litter weight of piglets (weaning)	Litter	Reproduction	M_TLWT_WEANING	0.292
Precipitation of wettest quarter	Precipitation	Adaptation	PWQ	0.292
Frost day frequency	Climate	Adaptation	FDF	0.298
Interferon-gamma to interleukin-10 ratio	Immune capacity	Health	S_IFGIL10	0.299
Chest circumference	Growth	Production	S_CHCIR	0.306
Loin muscle area (end test)	Anatomy	Meat and carcass	S_LMA_ENDTEST	0.306
Days	Growth	Production	D_DAYS	0.306
Number born of healthy pigs (parity 2)	Litter	Reproduction	S_NBH_P2	0.31
Total number of born	Litter	Reproduction	Y_TNB	0.312
Neutrophil count	Immune capacity	Health	S_NEUT	0.317
Number weaned (parity 2)	Litter	Reproduction	S_NWEAN_P2	0.318
CD4 negative CD8 negative leukocyte percentage	Immune capacity	Health	S_CD4NCD8NP	0.3192
Temperature seasonality	Temperature	Adaptation	TEMS	0.7
Precipitation of coldest quarter	Precipitation	Adaptation	PCQ	0.881
Number born alive	Litter	Reproduction	D_NBA	0.883
Precipitation of warmest quarter	Precipitation	Adaptation	PWAQ	0.326
Number born of stillborn pigs (parity 3)	Litter	Reproduction	S_NBS_P3	0.332
Number born of weak pigs	Litter	Reproduction	M_NBW	0.333
Plateletocrit	Blood parameters	Health	S_PCT	0.335
Body weight	Growth	Production	M_BW	0.336
Backfat thickness (100kg)	Fatness	Meat and carcass	S_BFT_100	0.344
Number born alive	Litter	Reproduction	L_NBA	0.345
Teat number (left)	Reproductive organs	Reproduction	S_TNUM_L	0.346
Mean temperature of coldest quarter	Temperature	Adaptation	MTCQ	0.348
Number born of stillborn pigs (parity 5)	Litter	Reproduction	S_NBS_P5	0.348
Number weaned (parity 4)	Litter	Reproduction	S_NWEAN_P4	0.349
Body weight (birth)	Growth	Production	S_BW_BIRTH	0.352
Backfat thickness	Fatness	Meat and carcass	M_BFT	0.369
Mean diurnal range	Temperature	Adaptation	MDR	0.38
Average daily gain	Growth	Production	L_ADG	0.384
Average daily gain (birth-30kg)	Growth	Production	S_ADG_30	0.387
Total litter weight of piglets born alive (parity 1)	Litter	Reproduction	S_TLWT_BA_P1	0.387
Number born of stillborn pigs	Litter	Reproduction	Y_NBS	0.389
Average daily gain (30-115kg)	Growth	Production	S_ADG_30T115	0.392
Red cell distribution width	Blood parameters	Health	S_RCDW	0.393
Loin muscle depth (100kg)	Anatomy	Meat and carcass	S_LMDEP_100	0.4
Lean cuts percentage (115kg)	Anatomy	Meat and carcass	S_LEANCUTP_115	0.402
Carcass length	Anatomy	Meat and carcass	S_CRCL	0.403
Number born alive (parity 3)	Litter	Reproduction	S_NBA_P3	0.403
Number born of stillborn pigs	Litter	Reproduction	M_NBS	0.404
Eosinophil number	Immune capacity	Health	S_EOS	0.408
Conformation score	Conformation	Exterior	S_CONFSC	0.409
Number of mummified pigs	Litter	Reproduction	M_MUMM	0.416
Palmitic acid content	Fatty acid content	Meat and carcass	S_FAC16T0	0.417
Semen sexuality score (DRP)	Reproductive	Reproduction	S_SESS_DRP	0.429
Backfat thickness	Fatness	Meat and carcass	D_BFT	0.431
Lauric acid content	Fatty acid content	Meat and carcass	S_FAC12T0	0.433
High-density lipoprotein	Blood parameters	Health	S_HDL	0.433
Semen pH (DRP)	Reproductive	Reproduction	S_SEPH_DRP	0.436
Number born alive (day 21 DRP)	Litter	Reproduction	S_NBA_D21_DRP	0.446
Precipitation of driest quarter	Precipitation	Adaptation	PDQ	0.447
Precipitation of driest month	Precipitation	Adaptation	PDM	0.449
Annual mean temperature	Temperature	Adaptation	AMT	0.452
Number born of healthy pigs	Litter	Reproduction	D_NBH	0.457
Capric acid content	Fatty acid content	Meat and carcass	S_FAC10T0	0.463
Body weight	Growth	Production	Y_BW	0.465
Number born of stillborn pigs	Litter	Reproduction	L_NBS	0.466
Eicosadienoic acid content	Fatty acid content	Meat and carcass	S_FAC20T2	0.468
Number weaned	Litter	Reproduction	M_NWEAN	0.474
Teat number (devation between sides)	Reproductive organs	Reproduction	S_TNUM_D	0.475
meat to fat ratio	Anatomy	Meat and carcass	S_MFR	0.477
Age at puberty	Reproductive	Reproduction	S_AGEP	0.479
Body height	Growth	Production	S_HEIGHT	0.479
Max temperature of warmest month	Temperature	Adaptation	MTWM	0.479
Total litter weight of piglets born alive	Litter	Reproduction	L_TLWT_BA	0.481
Eicosenoic acid content/Gadoleic acid content	Fatty acid content	Meat and carcass	S_FAC20T1	0.483
Number weaned (parity 5)	Litter	Reproduction	S_NWEAN_P5	0.488
Gestation days	Reproductive	Reproduction	M_GD	0.491
Total number of born (parity 1)	Litter	Reproduction	S_TNB_P1	0.491
Mean temperature of wettest quarter	Temperature	Adaptation	MTWEQ	0.492
Mean corpuscular volume	Blood parameters	Health	S_MCV	0.492
Number weaned (parity 3)	Litter	Reproduction	S_NWEAN_P3	0.492
Number born of deformity pigs (DRP)	Litter	Reproduction	S_NBD_DRP	0.493
Number born alive (parity 2)	Litter	Reproduction	S_NBA_P2	0.498
Total litter weight of piglets born alive	Litter	Reproduction	Y_TLWT_BA	0.505
Body length	Growth	Production	S_BODYL	0.507
Min temperature of coldest month	Temperature	Adaptation	MTCM	0.518
Loin muscle area (100kg)	Anatomy	Meat and carcass	S_LMA_100	0.523
Loin muscle depth	Anatomy	Meat and carcass	D_LMDEP	0.523
Semen volume (DRP)	Reproductive	Reproduction	S_SEMVOL_DRP	0.526
Sperm count (DRP)	Reproductive	Reproduction	S_SPCOUNT_DRP	0.528
Lysozyme level	Immune capacity	Health	S_LYSOZ	0.535
Teat number (symmetry)	Reproductive organs	Reproduction	S_TNUM_SYM	0.538
Number weaned (DRP)	Litter	Reproduction	S_NWEAN_DRP	0.539
Cannon bone circumference	Conformation	Exterior	S_CACIR	0.542
Mean platelet volume	Blood parameters	Health	S_MPVOL	0.552
Total number of born (parity 5)	Litter	Reproduction	S_TNB_P5	0.553
Total number of born (DRP)	Litter	Reproduction	S_TNB_DRP	0.553
Arachidic acid content	Fatty acid content	Meat and carcass	S_FAC20T0	0.557
Number weaned (day 21 DRP)	Litter	Reproduction	S_NWEAN_D21_DRP	0.574
Number born of healthy pigs (parity 5)	Litter	Reproduction	S_NBH_P5	0.584
Haptoglobin in serum	Blood parameters	Health	S_HAPT	0.587
Granulocytes phagocytosis	Immune capacity	Health	S_GRANP	0.587
Feed conversion ratio (30-100kg)	Feed conversion	Production	S_FEEDCON_30T100	0.602
Altitude	Geography	Adaptation	ALT	0.611
Semen odor (DRP)	Reproductive	Reproduction	S_SEODO_DRP	0.613
Total number of born (parity 4)	Litter	Reproduction	S_TNB_P4	0.62
Number born of healthy pigs (DRP)	Litter	Reproduction	S_NBH_DRP	0.623
CD4 positive leukocyte percentage	Immune capacity	Health	S_CD4LP	0.632
Meat color-a	Meat color	Meat and carcass	S_MCOLOR_A	0.636
Body weight	Growth	Production	L_BW	0.637
Average daily gain	Growth	Production	D_ADG	0.639
White blood cell number	Immune capacity	Health	S_WBC	0.64
Unsaturated fatty acid content	Fatty acid content	Meat and carcass	S_UFA	0.642
Saturated fatty acid content	Fatty acid content	Meat and carcass	S_SFA	0.643
Uterine Capacity (DRP)	Reproductive organs	Reproduction	S_UC_DRP	0.659
Arachidonic acid content	Fatty acid content	Meat and carcass	S_FAC20T4	0.662
Number born alive (DRP)	Litter	Reproduction	S_NBA_DRP	0.673
Total number of born (parity 3)	Litter	Reproduction	S_TNB_P3	0.676
Teat number	Reproductive organs	Reproduction	M_TNUM	0.678
Backfat thickness (115kg)	Fatness	Meat and carcass	S_BFT_115	0.679
Feet and let conformation	Conformation	Exterior	S_FLCONF	0.683
Polyunsaturated fatty acid to monounsaturated fatty acid ratio	Fatty acid content	Meat and carcass	S_MPFAR	0.683
Teat number (total)	Reproductive organs	Reproduction	S_TNUM_T	0.685
Linoleic acid content	Fatty acid content	Meat and carcass	S_FAC18T2	0.691
Average daily gain	Growth	Production	M_ADG	0.695
Total litter weight of piglets (day 21) (DRP)	Litter	Reproduction	S_TLWT_D21_DRP	0.698
CD4 positive CD8 positive leukocyte percentage	Immune capacity	Health	S_CD4CD8LP	0.6995
Mean corpuscular hemoglobin concentration	Blood parameters	Health	S_MCHC	0.701
Interferon-gamma level	Immune capacity	Health	S_IFNG	0.701
Backfat thickness (last rib)	Fatness	Meat and carcass	S_BFT_LR	0.703
Total litter weight of piglets born alive (DRP)	Litter	Reproduction	S_TLWT_BA_DRP	0.706
Loin muscle area (115kg)	Anatomy	Meat and carcass	S_LMA_115	0.715
Lymphocyte percentage	Immune capacity	Health	S_LYMPHP	0.715
Wet day frequency	Climate	Adaptation	WETDF	0.716
Body weight (end test)	Growth	Production	S_BW_ENDTEST	0.717
Backfat thickness (first rib)	Fatness	Meat and carcass	S_BFT_1R	0.723
Mean temperature of warmest quarter	Temperature	Adaptation	MTWAQ	0.723
Number born of weak pigs (DRP)	Litter	Reproduction	S_NBW_DRP	0.723
Semen colour (DRP)	Reproductive	Reproduction	S_SECOL_DRP	0.724
Number born alive (parity 5)	Litter	Reproduction	S_NBA_P5	0.733
Age at first farrowing	Reproductive	Reproduction	S_AFF	0.736
Monounsturated fatty acids	Fatty acid content	Meat and carcass	S_MUFA	0.742
Body weight (slaughter)	Growth	Production	S_BW_SLAUGHTER	0.752
Temperature annual range	Temperature	Adaptation	TAR	0.753
Cloud cover	Climate	Adaptation	CLOC	0.758
Gamma-linolenic acid content	Fatty acid content	Meat and carcass	S_FAC18T3	0.761
legs buttocks circumference	Conformation	Exterior	S_LECIR	0.761
Nitric oxide (serum)	Blood parameters	Health	S_NO	0.763
Number weaned	Litter	Reproduction	L_NWEAN	0.771
Average daily gain (birth-115kg)	Growth	Production	S_ADG_115	0.777
Diurnal temperature range	Temperature	Adaptation	DTR	0.783
Monocytes phagocytosis	Immune capacity	Health	S_MONOP	0.793
Cooking yield	Texture	Meat and carcass	S_COOKY	0.798
Number born of stillborn pigs (parity 6)	Litter	Reproduction	S_NBS_P6	0.801
CD8 positive leukocyte percentage	Immune capacity	Health	S_CD8LP	0.804
Total litter weight of piglets born alive (parity 6)	Litter	Reproduction	S_TLWT_BA_P6	0.811
Average daily gain (birth-100kg)	Growth	Production	S_ADG_100	0.813
Immunoglobulin M level	Blood parameters	Health	S_IGM	0.815
Phagocytosis	Immune capacity	Health	S_PHAGOP	0.817
Monocyte number	Immune capacity	Health	S_MONO	0.843
Feed conversion ratio (30-115kg)	Feed conversion	Production	S_FEEDCON_30T115	0.846
Backfat thickness	Fatness	Meat and carcass	Y_BFT	0.85
Days	Growth	Production	M_DAYS	0.853
Total litter weight of piglets born alive	Litter	Reproduction	M_TLWT_BA	0.856
Body condition score (DRP)	Reproductive	Reproduction	S_BCS_DRP	0.867
Days (birth-100kg)	Growth	Production	S_DAYS_100	0.87
Number born of stillborn pigs (parity 4)	Litter	Reproduction	S_NBS_P4	0.88
CD4 negative CD8 positive leukocyte percentage	Immune capacity	Health	S_CD4NCD8P	0.8812
CD4 positive CD8 negative leukocyte percentage	Immune capacity	Health	S_CD4CD8NP	0.8827
Polyunsaturated fatty acid content	Fatty acid content	Meat and carcass	S_PUFA	0.888
Total litter weight of piglets born alive	Litter	Reproduction	D_TLWT_BA	0.889
Weaning to service interval	Reproductive	Reproduction	M_WSI	0.894
Number born alive (parity 4)	Litter	Reproduction	S_NBA_P4	0.898
Precipitation seasonality	Precipitation	Adaptation	PRES	0.9
Total litter weight of male piglets	Litter	Reproduction	M_TLWT_MALE	0.907
CD4 positive / CD8 positive leukocyte ratio	Immune capacity	Health	S_CD4CD8LR	0.919
Platelets count	Blood parameters	Health	S_PLTCT	0.922
Teat number (maximum per side)	Reproductive organs	Reproduction	S_TNUM_MPS	0.924
Sperm progressive motility (DRP)	Reproductive	Reproduction	S_SPPMOT_DRP	0.936
Meat color-L	Meat color	Meat and carcass	S_MCOLOR_L	0.945
Number born of stillborn pigs (parity 2)	Litter	Reproduction	S_NBS_P2	0.951
Total litter weight of piglets born alive (parity 5)	Litter	Reproduction	S_TLWT_BA_P5	0.952
Backfat thickness (end test)	Anatomy	Meat and carcass	S_BFT_ENDTEST	0.956
Teat number (right)	Reproductive organs	Reproduction	S_TNUM_R	0.968
Neutrophil to lymphocyte ration	Immune capacity	Health	S_NEUTLYMR	0.97
Meat color-b	Meat color	Meat and carcass	S_MCOLOR_B	0.972
Sperm concentration (DRP)	Reproductive	Reproduction	S_SPCON_DRP	0.974
Mean corpuscular hemoglobin content	Blood parameters	Health	S_MCH	0.981
Uterine Capacity	Reproductive organs	Reproduction	M_UC	0.989
Oleic acid content	Fatty acid content	Meat and carcass	S_FAC18T1	0.992

## Sheet: Table S11
		Table S11 The significantly associated gene list from gene-based association analysis in SPMOT.
GENE	Gene_Symbol	CHR	START	STOP	NSNPS	NPARAM	N	ZSTAT	P
ENSSSCG00000025410	PRSS16	7	21276965	21285312	81	9	3604	4.4215	4.9e-06
ENSSSCG00000048452	ENSSSCG00000048452	7	21493706	21548190	381	18	3604	4.0651	2.4e-05
ENSSSCG00000022664	ZSCAN16	7	21950413	21973463	171	12	3604	4.2518	1.06e-05
ENSSSCG00000001201	ZKSCAN8	7	21981150	22000819	78	8	3604	4.0971	2.09e-05
ENSSSCG00000021069	ENSSSCG00000021069	7	22031575	22055741	62	7	3604	4.3927	5.6e-06
ENSSSCG00000001203	ZSCAN9	7	22082220	22088469	82	9	3604	3.9943	3.24e-05
ENSSSCG00000001207	PGBD1	7	22114838	22156965	248	15	3604	4.001	3.15e-05
ENSSSCG00000025335	ZSCAN31	7	22173451	22187409	161	10	3604	4.4358	4.59e-06
ENSSSCG00000001209	ZSCAN12	7	22186045	22210072	178	16	3604	4.3798	5.94e-06
ENSSSCG00000001214	GPX5	7	22289407	22300727	62	7	3604	5.1287	1.46e-07

## Sheet: Table S12
Table S12 The significantly associated gene list from single-tissue TWAS analysis in SPMOT
Gene.ID	gene_name	zscore	effect_size	pvalue	var_g	pred_perf_r2	pred_perf_pval	pred_perf_qval	n_snps_used	n_snps_in_cov	n_snps_in_model	traits	threshold
ENSSSCG00000001131	BTN2A2	4.70731	0.883423	2.51e-06	0.15444	0.147847	1.85e-11	NA	31	50	50	Adipose	1.74764e-05
ENSSSCG00000001203	ZSCAN9	4.46814	1.3475	7.89e-06	0.0864649	0.131446	2.2e-10	NA	34	47	47	Adipose	1.74764e-05
ENSSSCG00000001202		4.22189	2.36409	2.42e-05	0.0269937	0.125395	0.0096063	NA	7	7	7	Artery	5.13347e-05
ENSSSCG00000000209	NCKAP5L	-4.4924	-0.868871	7.04e-06	0.867501	0.2287	0.000617674	NA	60	121	121	Blastocyst	3.63372e-05
ENSSSCG00000025689	DVL2	-4.52909	-0.919643	5.92e-06	0.172956	0.240395	5.49e-26	NA	41	53	53	Blood	1.13611e-05
ENSSSCG00000012055	MORC3	-4.89916	-0.927918	9.62e-07	0.0862497	0.117993	0.00583652	NA	5	8	8	Cartilage	0.000107527
ENSSSCG00000017461	KRT28	-5.45732	-3.81222	4.83e-08	0.0303958	0.0199786	0.0011481	NA	29	133	133	Embryo	4.9456e-05
ENSSSCG00000001213	GPX6	5.3327	13.7724	9.68e-08	0.00177556	0.011873	0.0122	NA	2	2	2	Embryo	4.9456e-05
ENSSSCG00000013049	RCOR2	4.33657	4.55648	1.45e-05	0.00485998	0.0143515	0.00584476	NA	11	22	22	Embryo	4.9456e-05
ENSSSCG00000010699	ATE1	-4.06193	-2.93124	4.87e-05	0.0137833	0.0206849	0.000705151	NA	8	11	11	Embryo	4.9456e-05
ENSSSCG00000044574		4.33581	1.94656	1.45e-05	0.0785485	0.0887624	0.00746304	NA	20	23	23	Frontal_cortex	4.26257e-05
ENSSSCG00000034358	KCNJ16	4.13426	2.53553	3.56e-05	0.0850407	0.1144	0.00441061	NA	13	34	34	Frontal_cortex	4.26257e-05
ENSSSCG00000009592	NFIL3	-4.95945	-1.60681	7.07e-07	0.0834472	0.0846583	0.0181533	NA	8	19	19	Jejunum	3.30469e-05
ENSSSCG00000039169	CER1	-4.6632	-3.2135	3.11e-06	0.328186	0.0595345	0.0383813	NA	79	80	80	Jejunum	3.30469e-05
ENSSSCG00000039546	KNTC1	4.36652	0.580452	1.26e-05	0.413619	0.0816964	0.0210699	NA	64	102	102	Jejunum	3.30469e-05
ENSSSCG00000007567	CHST12	-3.9842	-0.435851	6.77e-05	0.455314	0.144081	0.00819733	NA	43	72	72	Kidney	9.61538e-05
ENSSSCG00000002650	APRT	-5.57481	-2.17566	2.48e-08	0.0918232	0.032831	0.030643	NA	15	27	27	Lung	2.82167e-05
ENSSSCG00000039587		5.44965	3.88903	5.05e-08	0.0922507	0.0810523	0.000669228	NA	34	70	70	Lung	2.82167e-05
ENSSSCG00000015196	SIAE	-4.48569	-1.31455	7.27e-06	0.190662	0.102598	9.45e-05	NA	42	64	64	Lung	2.82167e-05
ENSSSCG00000001203	ZSCAN9	5.26572	1.95538	1.4e-07	0.0625294	0.0938733	1.24e-30	NA	47	74	74	Muscle	8.23588e-06
ENSSSCG00000001207	PGBD1	5.02667	1.83326	4.99e-07	0.0537053	0.0794891	9.76e-26	NA	36	44	44	Muscle	8.23588e-06
ENSSSCG00000038080		-4.99631	-10.8322	5.84e-07	0.0111864	0.0257538	4.41e-09	NA	14	29	29	Muscle	8.23588e-06
ENSSSCG00000036731	TSPAN31	-4.58876	-1.45401	4.46e-06	0.070522	0.106657	5.32e-35	NA	22	52	52	Muscle	8.23588e-06
ENSSSCG00000022664	ZSCAN16	5.03773	1.37306	4.71e-07	0.0582838	0.0821065	0.00621526	NA	22	34	34	Oocyte	0.000102881
ENSSSCG00000001207	PGBD1	5.69672	2.15183	1.22e-08	0.0486075	0.0573918	0.000554786	NA	24	32	32	Ovary	3.34672e-05
ENSSSCG00000023807	ACO1	-4.39606	-0.829801	1.1e-05	0.167243	0.0954972	8.75e-06	NA	61	66	66	Ovary	3.34672e-05
ENSSSCG00000022725	FLOT1	-4.39101	-1.20384	1.13e-05	0.131061	0.189189	4.2e-11	NA	42	57	57	Ovary	3.34672e-05
ENSSSCG00000000383	RNF41	4.27423	2.01318	1.92e-05	0.0159537	0.042812	0.00342707	NA	7	9	9	Ovary	3.34672e-05
ENSSSCG00000013333	BDNF	-4.23788	-2.64589	2.26e-05	0.0266114	0.0717505	0.00012666	NA	7	45	45	Ovary	3.34672e-05
ENSSSCG00000014819	ATG16L2	4.24696	4.00199	2.17e-05	0.00884988	0.11373	0.02422	NA	7	28	28	Pituitary	5.9952e-05
ENSSSCG00000044013		-4.45311	-1.03077	8.46e-06	0.131958	0.0558291	8.52e-05	NA	76	102	102	Small_intestine	1.86567e-05
ENSSSCG00000022664	ZSCAN16	-4.37373	-1.68164	1.22e-05	0.0526767	0.0876763	5.12e-07	NA	25	26	26	Small_intestine	1.86567e-05
ENSSSCG00000025208	RNF39	5.39402	2.82352	6.89e-08	0.0252945	0.0505246	0.038493	NA	7	8	8	Spleen	4.47628e-05
ENSSSCG00000002637		-4.96083	-4.78497	7.02e-07	0.0211905	0.139629	0.000503334	NA	11	27	27	Spleen	4.47628e-05
ENSSSCG00000001236	TRIM40	4.69457	0.682222	2.67e-06	0.18859	0.0929113	3.46e-05	NA	53	76	76	Testis	1.40371e-05
ENSSSCG00000022664	ZSCAN16	4.58763	1.5323	4.48e-06	0.0616639	0.0211302	0.0426974	NA	18	23	23	Testis	1.40371e-05
ENSSSCG00000032404	KLHL11	4.56064	2.12202	5.1e-06	0.0499138	0.0474322	0.00398256	NA	15	27	27	Testis	1.40371e-05
ENSSSCG00000001207	PGBD1	5.09192	2.91163	3.54e-07	0.0251057	0.0649923	0.000215719	NA	8	13	13	Uterus	2.72183e-05

[truncated: 2 more sheets: Table S13, Table S14]
